# Supplementary material for: Kappa opioid regulation of depressive-like behavior during acute withdrawal and protracted abstinence from ethanol
Source: PLoS One. 2018 Sep 28;13(9):e0205016. doi: 10.1371/journal.pone.0205016 (PMC6161915; doi:10.1371/journal.pone.0205016)
Supplement: S1 Table — (XLSX) [file pone.0205016.s001.xlsx]

## Sheet: Ethanol Diet - Acute WD
Day	Cage ID	Rat IDs	mean wgt (kg)	EtOH %	Full Bottle (g)	Empty Bottle (g)	Fluid int (g)	Fluid Int (ml)	mean Fluid Int/rat (ml)	mean EtOH Int/rat (g/kg)	Notes
1	E1-3	1, 2, 3	0.275667	10	302	204	98	89.9083	29.9694	8.63206
1	E4-6	4, 5, 6	0.302333	10	299	224	75	68.8073	22.9358	6.02349
1	E7-9	7, 8, 9	0.298333	10	314	204	110	100.917	33.6391	8.9529
1	E19-20	19, 20, 21	0.28	10	214	195	19	17.4312	5.8104	1.64766
1	E22-24	22, 23, 24	0.280667	10	229	210	19	17.4312	5.8104	1.64375
1	E25-27	25, 26, 27	0.255667	10	219	187	32	29.3578	9.78593	3.03913
2	E1-3	1, 2, 3	0.275615	10	299	218	81	74.3119	24.7706	7.13599
2	E4-6	4, 5, 6	0.286846	10	300	212	88	80.7339	26.9113	7.44914
2	E7-9	7, 8, 9	0.284103	10	316	222	94	86.2385	28.7462	8.03388
2	E19-20	19, 20, 21	0.277	10	170	128	42	38.5321	12.844	3.68165
2	E22-24	22, 23, 24	0.265667	10	174	134	40	36.6972	12.2324	3.65591
2	E25-27	25, 26, 27	0.269	10	169	120	49	44.9541	14.9847	4.423
3	E1-3	1, 2, 3	0.269333	10	324	236	88	80.7339	26.9113	7.93351
3	E4-6	4, 5, 6	0.279333	10	293	179	114	104.587	34.8624	9.90957
3	E7-9	7, 8, 9	0.304667	10	309	202	107	98.1651	32.7217	8.52769
3	E19-20	19, 20, 21	0.261667	10	203	130	73	66.9725	22.3242	6.77403
3	E22-24	22, 23, 24	0.259667	10	205	140	65	59.633	19.8777	6.07813
3	E25-27	25, 26, 27	0.273	10	203	128	75	68.8073	22.9358	6.6707
4	E1-3	1, 2, 3	0.263	10	302	209	93	85.3211	28.4404	8.58618
4	E4-6	4, 5, 6	0.279333	10	314	200	114	104.587	34.8624	9.90957
4	E7-9	7, 8, 9	0.300667	10	305	192	113	103.67	34.5566	9.12569
4	E19-20	19, 20, 21	0.262333	10	208	145	63	57.7982	19.2661	5.83123
4	E22-24	22, 23, 24	0.260667	10	220	160	60	55.0459	18.3486	5.58906
4	E25-27	25, 26, 27	0.260333	10	209	146	63	57.7982	19.2661	5.87602
5	E1-3	1, 2, 3	0.266667	10	274						scale malfunction
5	E4-6	4, 5, 6	0.276333	10	275						scale malfunction
5	E7-9	7, 8, 9	0.260333	10	274						scale malfunction
5	E19-20	19, 20, 21	0.260667	10	207	139	68	62.3853	20.7951	6.33426
5	E22-24	22, 23, 24	0.258667	10	220	130	90	82.5688	27.5229	8.44841
5	E25-27	25, 26, 27	0.260333	10	211	134	77	70.6422	23.5474	7.18181
6	E1-3	1, 2, 3	0.275615	10	272	195	77	70.6422	23.5474	6.7836
6	E4-6	4, 5, 6	0.286846	10	265	176	89	81.6514	27.2171	7.53379
6	E7-9	7, 8, 9	0.284103	10	271	192	79	72.4771	24.159	6.75188
6	E19-20	19, 20, 21	0.260667	10	205	152	53	48.6239	16.208	4.937
6	E22-24	22, 23, 24	0.258667	10	211	165	46	42.2018	14.0673	4.31807
6	E25-27	25, 26, 27	0.260333	10	208	120	88	80.7339	26.9113	8.20778
7	E1-3	1, 2, 3	0.275615	10	305	186	119	109.174	36.3914	10.4837
7	E4-6	4, 5, 6	0.286846	10	302	176	126	115.596	38.5321	10.6658
7	E7-9	7, 8, 9	0.284103	10	295	166	129	118.349	39.4495	11.0252
7	E19-20	19, 20, 21	0.260667	10	210	118	92	84.4037	28.1346	8.56989
7	E22-24	22, 23, 24	0.258667	10	214	125	89	81.6514	27.2171	8.35454
7	E25-27	25, 26, 27	0.253333	10	207	119	88	80.7339	26.9113	8.43457
8	E1-3	1, 2, 3	0.255333	10	297	218	79	72.4771	24.159	7.51264
8	E4-6	4, 5, 6	0.256	10	304	206	98	89.9083	29.9694	9.2952
8	E7-9	7, 8, 9	0.253667	10	312	206	106	97.2477	32.4159	10.1465
8	E19-20	19, 20, 21	0.256667	10	271	123	148	135.78	45.2599	14.0012
8	E22-24	22, 23, 24	0.265	10	264	113	151	138.532	46.1774	13.8358
8	E25-27	25, 26, 27	0.270333	10	271	131	140	128.44	42.8135	12.5748
9	E1-3	1, 2, 3	0.275615	10	306	202	104	95.4128	31.8043	9.16226
9	E4-6	4, 5, 6	0.286846	10	302	196	106	97.2477	32.4159	8.97283
9	E7-9	7, 8, 9	0.284103	10	320	200	120	110.092	36.6972	10.256
9	E19-20	19, 20, 21	0.265667	10	280	117	163	149.541	49.8471	14.8978
9	E22-24	22, 23, 24	0.267333	10	257	147	110	100.917	33.6391	9.99108
9	E25-27	25, 26, 27	0.270333	10	264	136	128	117.431	39.1437	11.497
10	E1-3	1, 2, 3	0.265667	10	267	126	141	129.358	43.1193	12.8871
10	E4-6	4, 5, 6	0.273333	10	273	134	139	127.523	42.5076	12.348
10	E7-9	7, 8, 9	0.272333	10	246	107	139	127.523	42.5076	12.3933
10	E19-20	19, 20, 21	0.263333	10	264	145	119	109.174	36.3914	10.9727
10	E22-24	22, 23, 24	0.263	10	271	175	96	88.0734	29.3578	8.86315
10	E25-27	25, 26, 27	0.268667	10	280	159	121	111.009	37.0031	10.9356
11	E1-3	1, 2, 3	0.275615	10	217	113	104	95.4128	31.8043	9.16226
11	E4-6	4, 5, 6	0.286846	10	226	124	102	93.578	31.1927	8.63424
11	E7-9	7, 8, 9	0.284103	10	210	103	107	98.1651	32.7217	9.14495
11	E19-20	19, 20, 21	0.263667	10	212	116	96	88.0734	29.3578	8.84074
11	E22-24	22, 23, 24	0.267333	10	208	115	93	85.3211	28.4404	8.447
11	E25-27	25, 26, 27	0.28	10	217	133	84	77.0642	25.6881	7.2844
12	E1-3	1, 2, 3	0.268333	10	224	140	84	77.0642	25.6881	7.60112
12	E4-6	4, 5, 6	0.270667	10	223	121	102	93.578	31.1927	9.15036
12	E7-9	7, 8, 9	0.27	10	220	121	99	90.8257	30.2752	8.90316
12	E19-20	19, 20, 21	0.263	10	257	123	134	122.936	40.9786	12.3715
12	E22-24	22, 23, 24	0.274	10	254	146	108	99.0826	33.0275	9.57075
12	E25-27	25, 26, 27	0.28	10	266	143	123	112.844	37.6147	10.6664
13	E1-3	1, 2, 3	0.275615	10	231	116	115	105.505	35.1682	10.1313
13	E4-6	4, 5, 6	0.286846	10	238	129	109	100	33.3333	9.22678
13	E7-9	7, 8, 9	0.284103	10	229	132	97	88.9908	29.6636	8.29028
13	E19-20	19, 20, 21	0.263	10	259	162	97	88.9908	29.6636	8.95548
13	E22-24	22, 23, 24	0.274	10	261	193	68	62.3853	20.7951	6.02603
13	E25-27	25, 26, 27	0.28	10	269	178	91	83.4862	27.8287	7.89144
14	E1-3	1, 2, 3	0.275615	10	308	180	128	117.431	39.1437	11.2766
14	E4-6	4, 5, 6	0.286846	10	301	133	168	154.128	51.3761	14.2211
14	E7-9	7, 8, 9	0.284103	10	313	158	155	142.202	47.4006	13.2474
14	E19-20	19, 20, 21	0.263	10	213	113	100	91.7431	30.581	9.23245
14	E22-24	22, 23, 24	0.274	10	204	116	88	80.7339	26.9113	7.79839
14	E25-27	25, 26, 27	0.270667	10	223	123	100	91.7431	30.581	8.97094
15	E1-3	1, 2, 3	0.270333	10	297	176	121	111.009	37.0031	10.8682
15	E4-6	4, 5, 6	0.273	10	295	146	149	136.697	45.5657	13.2525
15	E7-9	7, 8, 9	0.272	10	309	174	135	123.853	41.2844	12.0514
15	E19-20	19, 20, 21	0.280667	10	226	115	111	101.835	33.945	9.60295
15	E22-24	22, 23, 24	0.281	10	233	107	126	115.596	38.5321	10.8877
15	E25-27	25, 26, 27	0.270667	10	245	115	130	119.266	39.7554	11.6622
16	E1-3	1, 2, 3	0.271667	10	334	218	116	106.422	35.474	10.368
16	E4-6	4, 5, 6	0.277333	10	333	182	151	138.532	46.1774	13.2205
16	E7-9	7, 8, 9	0.267333	10	334	189	145	133.028	44.3425	13.1701
16	E19-20	19, 20, 21	0.280667	10	210	108	102	93.578	31.1927	8.82434
16	E22-24	22, 23, 24	0.281	10	207	107	100	91.7431	30.581	8.64105
16	E25-27	25, 26, 27	0.284333	10	200	109	91	83.4862	27.8287	7.77117
17	E1-3	1, 2, 3	0.277667	10	297	184	113	103.67	34.5566	9.8816
17	E4-6	4, 5, 6	0.280333	10	291	132	159	145.872	48.6239	13.7719
17	E7-9	7, 8, 9	0.277333	10	271	131	140	128.44	42.8135	12.2574
17	E19-20	19, 20, 21	0.278	10	235	126	109	100	33.3333	9.52038
17	E22-24	22, 23, 24	0.284333	10	249	132	117	107.339	35.7798	9.9915
17	E25-27	25, 26, 27	0.247667	10	238	119	119	109.174	36.3914	11.6668
18	E1-3	1, 2, 3	0.275615	10	311	176	135	123.853	41.2844	11.8933
18	E4-6	4, 5, 6	0.286846	10	311	139	172	157.798	52.5994	14.5597
18	E7-9	7, 8, 9	0.284103	10	317	172	145	133.028	44.3425	12.3927
18	E19-20	19, 20, 21	0.278667	10	216	120	96	88.0734	29.3578	8.36487
18	E22-24	22, 23, 24	0.281333	10	217	128	89	81.6514	27.2171	7.68142
18	E25-27	25, 26, 27	0.276667	10	207	117	90	82.5688	27.5229	7.89875
19	E1-3	1, 2, 3	0.275615	10	276	125	151	138.532	46.1774	13.3029
19	E4-6	4, 5, 6	0.286846	10	273	120	153	140.367	46.789	12.9514
19	E7-9	7, 8, 9	0.284103	10	266	127	139	127.523	42.5076	11.8799
19	E19-20	19, 20, 21	0.279667	10	229	106	123	112.844	37.6147	10.6792
19	E22-24	22, 23, 24	0.279333	10	231	127	104	95.4128	31.8043	9.04031
19	E25-27	25, 26, 27	0.276667	10	230	115	115	105.505	35.1682	10.0928
20	E1-3	1, 2, 3	0.275615	10	264	112	152	139.45	46.4832	13.391
20	E4-6	4, 5, 6	0.286846	10	276	134	142	130.275	43.4251	12.0202
20	E7-9	7, 8, 9	0.284103	10	281	135	146	133.945	44.6483	12.4782
20	E19-20	19, 20, 21	0.279667	10	266	122	144	132.11	44.0367	12.5024
20	E22-24	22, 23, 24	0.279333	10	266	122	144	132.11	44.0367	12.5174
20	E25-27	25, 26, 27	0.276667	10	266	129	137	125.688	41.896	12.0237
21	E1-3	1, 2, 3	0.275615	10	329	165	164	150.459	50.1529	14.4482
21	E4-6	4, 5, 6	0.286846	10	335	129	206	188.991	62.9969	17.4378
21	E7-9	7, 8, 9	0.284103	10	341	151	190	174.312	58.104	16.2387
21	E19-20	19, 20, 21	0.279667	10	337	223	114	104.587	34.8624	9.89776
21	E22-24	22, 23, 24	0.279333	10	358	240	118	108.257	36.0856	10.2573
21	E25-27	25, 26, 27	0.268667	10	357	198	159	145.872	48.6239	14.37
22	E1-3	1, 2, 3	0.294667	10	326	208	118	108.257	36.0856	9.72353
22	E4-6	4, 5, 6	0.314333	10	314	168	146	133.945	44.6483	11.2781
22	E7-9	7, 8, 9	0.304333	10	335	205	130	119.266	39.7554	10.3721
22	E19-20	19, 20, 21	0.291667	10	299	174	125	114.679	38.2263	10.4063
22	E22-24	22, 23, 24	0.289333	10	302	185	117	107.339	35.7798	9.81884
22	E25-27	25, 26, 27	0.283	10	303	171	132	121.101	40.367	11.3256
23	E1-3	1, 2, 3	0.275615	10	311	190	121	111.009	37.0031	10.6599
23	E4-6	4, 5, 6	0.286846	10	313	168	145	133.028	44.3425	12.2742
23	E7-9	7, 8, 9	0.284103	10	315	156	159	145.872	48.6239	13.5892
23	E19-20	19, 20, 21	0.295	10	331	171	160	146.789	48.9297	13.1695
23	E22-24	22, 23, 24	0.287333	10	328	205	123	112.844	37.6147	10.3942
23	E25-27	25, 26, 27	0.287667	10	329	155	174	159.633	53.211	14.687
24	E1-3	1, 2, 3	0.295333	10	291	146	145	133.028	44.3425	11.9214
24	E4-6	4, 5, 6	0.311333	10	290	128	162	148.624	49.5413	12.6346
24	E7-9	7, 8, 9	0.301	10	276	122	154	141.284	47.0948	12.423
24	E19-20	19, 20, 21	0.291333	10	360	134	226	207.339	69.1131	18.8361
24	E22-24	22, 23, 24	0.299333	10	358	185	173	158.716	52.9052	14.0334
24	E25-27	25, 26, 27	0.251	10	369	155	214	196.33	65.4434	20.702
25	E1-3	1, 2, 3	0.275615	10	325	163	162	148.624	49.5413	14.272
25	E4-6	4, 5, 6	0.286846	10	324	151	173	158.716	52.9052	14.6443
25	E7-9	7, 8, 9	0.284103	10	325	189	136	124.771	41.5902	11.6235
25	E19-20	19, 20, 21	0.298333	10	295	223	72	66.055	22.0183	5.86008
25	E22-24	22, 23, 24	0.294667	10	286	264	22	20.1835	6.72783	1.81286
25	E25-27	25, 26, 27	0.276	10	273	208	65	59.633	19.8777	5.71843
26	E1-3	1, 2, 3	0.275615	10	310	162	148	135.78	45.2599	13.0386
26	E4-6	4, 5, 6	0.286846	10	306	130	176	161.468	53.8226	14.8983
26	E7-9	7, 8, 9	0.284103	10	319	195	124	113.761	37.9205	10.5979
26	E19-20	19, 20, 21	0.301	10	312	152	160	146.789	48.9297	12.907
26	E22-24	22, 23, 24	0.292	10	290	161	129	118.349	39.4495	10.727
26	E25-27	25, 26, 27	0.276	10	285	120	165	151.376	50.4587	14.516
27	E1-3	1, 2, 3	0.309333	10	310	174	136	124.771	41.5902	10.6754
27	E4-6	4, 5, 6	0.335333	10	323	141	182	166.972	55.6575	13.1785
27	E7-9	7, 8, 9	0.311333	10	312	171	141	129.358	43.1193	10.9968
27	E19-20	19, 20, 21	0.301	10	344	248	96	88.0734	29.3578	7.74422
27	E22-24	22, 23, 24	0.292	10	349	285	64	58.7156	19.5719	5.32194
27	E25-27	25, 26, 27	0.276	10	357	250	107	98.1651	32.7217	9.41342
28	E1-3	1, 2, 3	0.275615	10	324	191	133	122.018	40.6728	11.7171
28	E4-6	4, 5, 6	0.286846	10	351	179	172	157.798	52.5994	14.5597
28	E7-9	7, 8, 9	0.284103	10	340	212	128	117.431	39.1437	10.9398
28	E19-20	19, 20, 21	0.301	10	218	120	98	89.9083	29.9694	7.90555
28	E22-24	22, 23, 24	0.292	10	214	130	84	77.0642	25.6881	6.98504
28	E25-27	25, 26, 27	0.276	10	214	122	92	84.4037	28.1346	8.09378
29	E19-20	19, 20, 21	0.301	10	230	110	120	110.092	36.6972	9.68027
29	E22-24	22, 23, 24	0.292	10	228	130	98	89.9083	29.9694	8.14922
29	E25-27	25, 26, 27	0.276	10	228	130	98	89.9083	29.9694	8.62164

## Sheet: Control Diet - Acute WD
Day	Cage ID	Rat IDs	mean wgt (kg)	Full Bottle (g)	Empty Bottle (g)	Fluid int (g)	Fluid Int (ml)	mean Fluid Int/rat (ml)
1	C10-12	10, 11, 12	0.271	217	114	103	94.4954	31.4985
1	C13-15	13, 14, 15	0.292667	203	116	87	79.8165	26.6055
1	C16-18	16, 17, 18	0.302667	238	89	149	136.697	45.5657
1	C28-30	28, 29, 30	0.272333	216	121	95	87.156	29.052
1	C31-33	31, 32, 33	0.285667	201	131	70	64.2202	21.4067
1	C34-36	34, 35, 36	0.317	221	126	95	87.156	29.052
2	C10-12	10, 11, 12	0.270769	216	108	108	99.0826	33.0275
2	C13-15	13, 14, 15	0.332333	209	114	95	87.156	29.052
2	C16-18	16, 17, 18	0.293513	217	121	96	88.0734	29.3578
2	C28-30	28, 29, 30	0.255333	184	113	71	65.1376	21.7125
2	C31-33	31, 32, 33	0.277333	193	135	58	53.211	17.737
2	C34-36	34, 35, 36	0.289667	190	127	63	57.7982	19.2661
3	C10-12	10, 11, 12	0.262	224	126	98	89.9083	29.9694
3	C13-15	13, 14, 15	0.307333	210	111	99	90.8257	30.2752
3	C16-18	16, 17, 18	0.308667	227	110	117	107.339	35.7798
3	C28-30	28, 29, 30	0.259333	170	110	60	55.0459	18.3486
3	C31-33	31, 32, 33	0.272333	182	133	49	44.9541	14.9847
3	C34-36	34, 35, 36	0.289667	182	127	55	50.4587	16.8196
4	C10-12	10, 11, 12	0.262333	225	121	104	95.4128	31.8043
4	C13-15	13, 14, 15	0.315667	209	124	85	77.9817	25.9939
4	C16-18	16, 17, 18	0.302333	218	110	108	99.0826	33.0275
4	C28-30	28, 29, 30	0.257667	214	110	104	95.4128	31.8043
4	C31-33	31, 32, 33	0.272333	229	135	94	86.2385	28.7462
4	C34-36	34, 35, 36	0.289667	221	130	91	83.4862	27.8287
5	C10-12	10, 11, 12	0.275667	221	124	97	88.9908	29.6636
5	C13-15	13, 14, 15	0.322667	234	125	109	100	33.3333
5	C16-18	16, 17, 18	0.287667	220	111	109	100	33.3333
5	C28-30	28, 29, 30	0.258333	211	113	98	89.9083	29.9694
5	C31-33	31, 32, 33	0.272333	215	132	83	76.1468	25.3823
5	C34-36	34, 35, 36	0.290667	224	128	96	88.0734	29.3578
6	C10-12	10, 11, 12	0.270769	218	127	91	83.4862	27.8287
6	C13-15	13, 14, 15	0.332333	224	122	102	93.578	31.1927
6	C16-18	16, 17, 18	0.293513	208	110	98	89.9083	29.9694
6	C28-30	28, 29, 30	0.258333	211	112	99	90.8257	30.2752
6	C31-33	31, 32, 33	0.272333	207	136	71	65.1376	21.7125
6	C34-36	34, 35, 36	0.287333	226	132	94	86.2385	28.7462
7	C10-12	10, 11, 12	0.270769	229	124	105	96.3303	32.1101
7	C13-15	13, 14, 15	0.332333	232	129	103	94.4954	31.4985
7	C16-18	16, 17, 18	0.293513	218	108	110	100.917	33.6391
7	C28-30	28, 29, 30	0.258333	216	112	104	95.4128	31.8043
7	C31-33	31, 32, 33	0.272333	219	130	89	81.6514	27.2171
7	C34-36	34, 35, 36	0.289	219	128	91	83.4862	27.8287
8	C10-12	10, 11, 12	0.244	219	124	95	87.156	29.052
8	C13-15	13, 14, 15	0.323333	215	127	88	80.7339	26.9113
8	C16-18	16, 17, 18	0.266667	210	108	102	93.578	31.1927
8	C28-30	28, 29, 30	0.258333	198	116	82	75.2294	25.0765
8	C31-33	31, 32, 33	0.279	201	113	88	80.7339	26.9113
8	C34-36	34, 35, 36	0.292667	217	131	86	78.8991	26.2997
9	C10-12	10, 11, 12	0.270769	208	118	90	82.5688	27.5229
9	C13-15	13, 14, 15	0.332333	235	128	107	98.1651	32.7217
9	C16-18	16, 17, 18	0.293513	216	111	105	96.3303	32.1101
9	C28-30	28, 29, 30	0.253	270	106	164	150.459	50.1529
9	C31-33	31, 32, 33	0.296	266	122	144	132.11	44.0367
9	C34-36	34, 35, 36	0.294333	277	131	146	133.945	44.6483
10	C10-12	10, 11, 12	0.255	216	126	90	82.5688	27.5229
10	C13-15	13, 14, 15	0.358	206	123	83	76.1468	25.3823
10	C16-18	16, 17, 18	0.287667	218	111	107	98.1651	32.7217
10	C28-30	28, 29, 30	0.259	261	111	150	137.615	45.8716
10	C31-33	31, 32, 33	0.253333	271	121	150	137.615	45.8716
10	C34-36	34, 35, 36	0.294333	282	126	156	143.119	47.7064
11	C10-12	10, 11, 12	0.270769	229	123	106	97.2477	32.4159
11	C13-15	13, 14, 15	0.332333	225	120	105	96.3303	32.1101
11	C16-18	16, 17, 18	0.293513	220	131	89	81.6514	27.2171
11	C28-30	28, 29, 30	0.258333	214	109	105	96.3303	32.1101
11	C31-33	31, 32, 33	0.29	222	119	103	94.4954	31.4985
11	C34-36	34, 35, 36	0.294333	227	127	100	91.7431	30.581
12	C10-12	10, 11, 12	0.266	215	124	91	83.4862	27.8287
12	C13-15	13, 14, 15	0.348667	198	122	76	69.7248	23.2416
12	C16-18	16, 17, 18	0.286667	227	129	98	89.9083	29.9694
12	C28-30	28, 29, 30	0.259	216	111	105	96.3303	32.1101
12	C31-33	31, 32, 33	0.29	219	119	100	91.7431	30.581
12	C34-36	34, 35, 36	0.304667	237	132	105	96.3303	32.1101
13	C10-12	10, 11, 12	0.270769	209	121	88	80.7339	26.9113
13	C13-15	13, 14, 15	0.332333	216	124	92	84.4037	28.1346
13	C16-18	16, 17, 18	0.293513	233	125	108	99.0826	33.0275
13	C28-30	28, 29, 30	0.259	264	110	154	141.284	47.0948
13	C31-33	31, 32, 33	0.29	268	120	148	135.78	45.2599
13	C34-36	34, 35, 36	0.304	214	124	90	82.5688	27.5229
14	C10-12	10, 11, 12	0.270769	213	106	107	98.1651	32.7217
14	C13-15	13, 14, 15	0.332333	221	123	98	89.9083	29.9694
14	C16-18	16, 17, 18	0.293513	214	113	101	92.6606	30.8869
14	C28-30	28, 29, 30	0.259	213	109	104	95.4128	31.8043
14	C31-33	31, 32, 33	0.284667	223	118	105	96.3303	32.1101
14	C34-36	34, 35, 36	0.305	218	122	96	88.0734	29.3578
15	C10-12	10, 11, 12	0.268667	277	122	155	142.202	47.4006
15	C13-15	13, 14, 15	0.351333	274	122	152	139.45	46.4832
15	C16-18	16, 17, 18	0.289	270	121	149	136.697	45.5657
15	C28-30	28, 29, 30	0.269333	220	119	101	92.6606	30.8869
15	C31-33	31, 32, 33	0.279667	232	119	113	103.67	34.5566
15	C34-36	34, 35, 36	0.306	219	110	109	100	33.3333
16	C10-12	10, 11, 12	0.260667	280	120	160	146.789	48.9297
16	C13-15	13, 14, 15	0.324333	268	118	150	137.615	45.8716
16	C16-18	16, 17, 18	0.271333	264	124	140	128.44	42.8135
16	C28-30	28, 29, 30	0.271333	221	120	101	92.6606	30.8869
16	C31-33	31, 32, 33	0.291667	218	120	98	89.9083	29.9694
16	C34-36	34, 35, 36	0.28	215	111	104	95.4128	31.8043
17	C10-12	10, 11, 12	0.265	285	123	162	148.624	49.5413
17	C13-15	13, 14, 15	0.329	279	135	144	132.11	44.0367
17	C16-18	16, 17, 18	0.283333	264	120	144	132.11	44.0367
17	C28-30	28, 29, 30	0.264667	222	112	110	100.917	33.6391
17	C31-33	31, 32, 33	0.247	220	109	111	101.835	33.945
17	C34-36	34, 35, 36	0.28	220	120	100	91.7431	30.581
18	C10-12	10, 11, 12	0.270769	267	115	152	139.45	46.4832
18	C13-15	13, 14, 15	0.332333	286	132	154	141.284	47.0948
18	C16-18	16, 17, 18	0.293513	272	124	148	135.78	45.2599
18	C28-30	28, 29, 30	0.275	213	111	102	93.578	31.1927
18	C31-33	31, 32, 33	0.282	218	103	115	105.505	35.1682
18	C34-36	34, 35, 36	0.28	222	121	101	92.6606	30.8869
19	C10-12	10, 11, 12	0.270769	281	124	157	144.037	48.0122
19	C13-15	13, 14, 15	0.332333	270	127	143	131.193	43.7309
19	C16-18	16, 17, 18	0.293513	275	130	145	133.028	44.3425
19	C28-30	28, 29, 30	0.277	226	119	107	98.1651	32.7217
19	C31-33	31, 32, 33	0.282	218	108	110	100.917	33.6391
19	C34-36	34, 35, 36	0.314667	216	108	108	99.0826	33.0275
20	C10-12	10, 11, 12	0.270769	268	121	147	134.862	44.9541
20	C13-15	13, 14, 15	0.332333	266	119	147	134.862	44.9541
20	C16-18	16, 17, 18	0.293513	266	115	151	138.532	46.1774
20	C28-30	28, 29, 30	0.277	230	111	119	109.174	36.3914
20	C31-33	31, 32, 33	0.282	239	119	120	110.092	36.6972
20	C34-36	34, 35, 36	0.322333	228	110	118	108.257	36.0856
21	C10-12	10, 11, 12	0.270769	289	122	167	153.211	51.0703
21	C13-15	13, 14, 15	0.332333	271	118	153	140.367	46.789
21	C16-18	16, 17, 18	0.293513	286	130	156	143.119	47.7064
21	C28-30	28, 29, 30	0.277	273	105	168	154.128	51.3761
21	C31-33	31, 32, 33	0.284	272	111	161	147.706	49.2355
21	C34-36	34, 35, 36	0.318	270	105	165	151.376	50.4587
22	C10-12	10, 11, 12	0.281667	316	126	190	174.312	58.104
22	C13-15	13, 14, 15	0.34	326	125	201	184.404	61.4679
22	C16-18	16, 17, 18	0.296	319	137	182	166.972	55.6575
22	C28-30	28, 29, 30	0.289	272	120	152	139.45	46.4832
22	C31-33	31, 32, 33	0.301333	276	109	167	153.211	51.0703
22	C34-36	34, 35, 36	0.329	276	110	166	152.294	50.7645
23	C10-12	10, 11, 12	0.270769	256	125	131	120.183	40.0612
23	C13-15	13, 14, 15	0.332333	273	127	146	133.945	44.6483
23	C16-18	16, 17, 18	0.293513	285	128	157	144.037	48.0122
23	C28-30	28, 29, 30	0.282	264	105	159	145.872	48.6239
23	C31-33	31, 32, 33	0.258	266	109	157	144.037	48.0122
23	C34-36	34, 35, 36	0.329	277	119	158	144.954	48.318
24	C10-12	10, 11, 12	0.286667	281	121	160	146.789	48.9297
24	C13-15	13, 14, 15	0.337333	267	122	145	133.028	44.3425
24	C16-18	16, 17, 18	0.304	268	122	146	133.945	44.6483
24	C28-30	28, 29, 30	0.257	275	81	194	177.982	59.3272
24	C31-33	31, 32, 33	0.266	272	89	183	167.89	55.9633
24	C34-36	34, 35, 36	0.329	277	90	187	171.56	57.1865
25	C10-12	10, 11, 12	0.270769	317	108	209	191.743	63.9144
25	C13-15	13, 14, 15	0.332333	329	132	197	180.734	60.2446
25	C16-18	16, 17, 18	0.293513	319	148	171	156.881	52.2936
25	C28-30	28, 29, 30	0.286333	247	93	154	141.284	47.0948
25	C31-33	31, 32, 33	0.291	278	77	201	184.404	61.4679
25	C34-36	34, 35, 36	0.329	237	108	129	118.349	39.4495
26	C10-12	10, 11, 12	0.270769	317	108	209	191.743	63.9144
26	C13-15	13, 14, 15	0.332333	317	120	197	180.734	60.2446
26	C16-18	16, 17, 18	0.293513	319	122	197	180.734	60.2446
26	C28-30	28, 29, 30	0.2856	219	113	106	97.2477	32.4159
26	C31-33	31, 32, 33	0.291	197	98	99	90.8257	30.2752
26	C34-36	34, 35, 36	0.329	211	104	107	98.1651	32.7217
27	C10-12	10, 11, 12	0.321333	270	120	150	137.615	45.8716
27	C13-15	13, 14, 15	0.37	274	130	144	132.11	44.0367
27	C16-18	16, 17, 18	0.329667	271	112	159	145.872	48.6239
27	C28-30	28, 29, 30	0.2856	271	111	160	146.789	48.9297
27	C31-33	31, 32, 33	0.291	249	109	140	128.44	42.8135
27	C34-36	34, 35, 36	0.329	251	109	142	130.275	43.4251
28	C10-12	10, 11, 12	0.270769	326	125	201	184.404	61.4679
28	C13-15	13, 14, 15	0.332333	327	127	200	183.486	61.1621
28	C16-18	16, 17, 18	0.293513	320	137	183	167.89	55.9633
28	C28-30	28, 29, 30	0.2856	211	108	103	94.4954	31.4985
28	C31-33	31, 32, 33	0.291	214	108	106	97.2477	32.4159
28	C34-36	34, 35, 36	0.329	211	102	109	100	33.3333
29	C28-30	28, 29, 30	0.2856	173	107	66	60.5505	20.1835
29	C31-33	31, 32, 33	0.291	172	104	68	62.3853	20.7951
29	C34-36	34, 35, 36	0.329	181	103	78	71.5596	23.8532

## Sheet: Ethanol Diet - Protracted WD
Day	Cage ID	Rat IDs	mean wgt (kg)	EtOH %	Full Bottle (g)	Empty Bottle (g)	Fluid int (g)	Fluid Int (ml)	mean Fluid Int/rat (ml)	mean EtOH Int/rat (g/kg)	Notes
1	E37-39	37, 38, 39	0.2933	10	266	120	146	133.945	44.6483	12.0869
1	E40-42	40, 41, 42	0.28567	10	289	119	170	155.963	51.9878	14.4496
1	E43-45	43, 44, 45	0.3133	10	287	132	155	142.202	47.4006	12.0128
1	E55-57	55, 56, 57	0.23033	10	315	230	85	77.9817	25.9939	8.96068
1	E58-60	58, 59, 60	0.24967	10	314	236	78	71.5596	23.8532	7.58579
1	E61-63	61, 62, 63	0.25167	10	281	211	70	64.2202	21.4067	6.75366
2	E37-39	37, 38, 39	0.28967	10							scale malfunction
2	E40-42	40, 41, 42	0.2803	10							scale malfunction
2	E43-45	43, 44, 45	0.3003	10							scale malfunction
2	E55-57	55, 56, 57	0.21867	10	306	224	82	75.2294	25.0765	9.10537
2	E58-60	58, 59, 60	0.237	10	317	241	76	69.7248	23.2416	7.78642
2	E61-63	61, 62, 63	0.242	10	309	228	81	74.3119	24.7706	8.12723
3	E37-39	37, 38, 39	0.2853	10	305	121	184	168.807	56.2691	15.6599
3	E40-42	40, 41, 42	0.2735	10	321	128	193	177.064	59.0214	17.1346
3	E43-45	43, 44, 45	0.2983	10	314	120	194	177.982	59.3272	15.7914
3	E55-57	55, 56, 57	0.21367	10	314	222	92	84.4037	28.1346	10.4548
3	E58-60	58, 59, 60	0.23233	10	316	223	93	85.3211	28.4404	9.71965
3	E61-63	61, 62, 63	0.239	10	330	234	96	88.0734	29.3578	9.75318
4	E37-39	37, 38, 39	0.27367	10	304	124	180	165.138	55.0459	15.9705
4	E40-42	40, 41, 42	0.27067	10	315	130	185	169.725	56.5749	16.596
4	E43-45	43, 44, 45	0.292	10	296	137	159	145.872	48.6239	13.2217
4	E55-57	55, 56, 57	0.219	10	297	196	101	92.6606	30.8869	11.1982
4	E58-60	58, 59, 60	0.23833	10	285	195	90	82.5688	27.5229	9.16931
4	E61-63	61, 62, 63	0.24	10	285	196	89	81.6514	27.2171	9.00433
5	E37-39	37, 38, 39	0.2803	10	287	252	35	32.1101	10.7034	3.03192
5	E40-42	40, 41, 42	0.2743	10	314	263	51	46.789	15.5963	4.51458
5	E43-45	43, 44, 45	0.29767	10	320	245	75	68.8073	22.9358	6.11785
5	E55-57	55, 56, 57	0.219	10	319	210	109	100	33.3333	12.0852
5	E58-60	58, 59, 60	0.237	10	340	239	101	92.6606	30.8869	10.3477
5	E61-63	61, 62, 63	0.23667	10	316	204	112	102.752	34.2508	11.4907
6	E37-39	37, 38, 39	0.2803	10	313	234	79	72.4771	24.159	6.84348
6	E40-42	40, 41, 42	0.2743	10	307	241	66	60.5505	20.1835	5.84239
6	E43-45	43, 44, 45	0.29767	10	322	247	75	68.8073	22.9358	6.11785
6	E55-57	55, 56, 57	0.21633	10	315	218	97	88.9908	29.6636	10.8875
6	E58-60	58, 59, 60	0.22567	10	297	208	89	81.6514	27.2171	9.57611
6	E61-63	61, 62, 63	0.23033	10	300	217	83	76.1468	25.3823	8.74984
7	E37-39	37, 38, 39	0.2803	10	314	196	118	108.257	36.0856	10.2219
7	E40-42	40, 41, 42	0.2743	10	315	211	104	95.4128	31.8043	9.2062
7	E43-45	43, 44, 45	0.29767	10	293	175	118	108.257	36.0856	9.62542
7	E55-57	55, 56, 57	0.21633	10	306	129	177	162.385	54.1284	19.8669
7	E58-60	58, 59, 60	0.22567	10	311	141	170	155.963	51.9878	18.2914
7	E61-63	61, 62, 63	0.23033	10	326	238	88	80.7339	26.9113	9.27694
8	E37-39	37, 38, 39	0.2683	10	313	244	69	63.3028	21.1009	6.24455
8	E40-42	40, 41, 42	0.2643	10	309	244	65	59.633	19.8777	5.97158
8	E43-45	43, 44, 45	0.2763	10	310	245	65	59.633	19.8777	5.71222
8	E55-57	55, 56, 57	0.21633	10	319	218	101	92.6606	30.8869	11.3365
8	E58-60	58, 59, 60	0.22567	10	329	233	96	88.0734	29.3578	10.3293
8	E61-63	61, 62, 63	0.23033	10	311	213	98	89.9083	29.9694	10.3311
9	E37-39	37, 38, 39	0.265	10	309	221	88	80.7339	26.9113	8.06324
9	E40-42	40, 41, 42	0.261	10	308	197	111	101.835	33.945	10.3265
9	E43-45	43, 44, 45	0.2823	10	347	230	117	107.339	35.7798	10.0635
9	E55-57	55, 56, 57	0.21833	10	325	236	89	81.6514	27.2171	9.89804
9	E58-60	58, 59, 60	0.228	10	322	231	91	83.4862	27.8287	9.69124
9	E61-63	61, 62, 63	0.23133	10	318	229	89	81.6514	27.2171	9.34181
10	E37-39	37, 38, 39	0.26467	10	310	235	75	68.8073	22.9358	6.88065
10	E40-42	40, 41, 42	0.263	10	310	237	73	66.9725	22.3242	6.73969
10	E43-45	43, 44, 45	0.291	10	306	184	122	111.927	37.3089	10.1798
10	E55-57	55, 56, 57	0.21633	10	316	202	114	104.587	34.8624	12.7956
10	E58-60	58, 59, 60	0.22767	10	314	215	99	90.8257	30.2752	10.5585
10	E61-63	61, 62, 63	0.235	10	318	225	93	85.3211	28.4404	9.60921
11	E37-39	37, 38, 39	0.267	10	301	123	178	163.303	54.4343	16.1876
11	E40-42	40, 41, 42	0.2623	10	292	117	175	160.55	53.5168	16.1999
11	E43-45	43, 44, 45	0.2893	10	307	118	189	173.394	57.7982	15.863
11	E55-57	55, 56, 57	0.21767	10	304	220	84	77.0642	25.6881	9.3703
11	E58-60	58, 59, 60	0.22767	10	294	203	91	83.4862	27.8287	9.70529
11	E61-63	61, 62, 63	0.236	10	287	207	80	73.3945	24.4648	8.23096
12	E37-39	37, 38, 39	0.2733	10	323	231	92	84.4037	28.1346	8.17374
12	E40-42	40, 41, 42	0.26367	10	319	236	83	76.1468	25.3823	7.64346
12	E43-45	43, 44, 45	0.2893	10	332	241	91	83.4862	27.8287	7.63775
12	E55-57	55, 56, 57	0.21833	10	276	130	146	133.945	44.6483	16.2372
12	E58-60	58, 59, 60	0.22667	10	275	124	151	138.532	46.1774	16.1754
12	E61-63	61, 62, 63	0.22867	10	274	138	136	124.771	41.5902	14.4412
13	E37-39	37, 38, 39	0.2733	10	315	187	128	117.431	39.1437	11.3722
13	E40-42	40, 41, 42	0.26367	10	307	167	140	128.44	42.8135	12.8926
13	E43-45	43, 44, 45	0.2893	10	326	173	153	140.367	46.789	12.8415
13	E55-57	55, 56, 57	0.21833	10	319	210	109	100	33.3333	12.1223
13	E58-60	58, 59, 60	0.22667	10	330	225	105	96.3303	32.1101	11.2478
13	E61-63	61, 62, 63	0.22867	10	335	232	103	94.4954	31.4985	10.9371
14	E37-39	37, 38, 39	0.2733	10	323	211	112	102.752	34.2508	9.95064
14	E40-42	40, 41, 42	0.26367	10	309	189	120	110.092	36.6972	11.0508
14	E43-45	43, 44, 45	0.2893	10	317	176	141	129.358	43.1193	11.8343
14	E55-57	55, 56, 57	0.21833	10	306	246	60	55.0459	18.3486	6.67284
14	E58-60	58, 59, 60	0.22667	10	308	237	71	65.1376	21.7125	7.60566
14	E61-63	61, 62, 63	0.22867	10	303	239	64	58.7156	19.5719	6.79585
15	E37-39	37, 38, 39	0.27367	10	314	224	90	82.5688	27.5229	7.98524
15	E40-42	40, 41, 42	0.2753	10	324	222	102	93.578	31.1927	8.99636
15	E43-45	43, 44, 45	0.293	10	319	216	103	94.4954	31.4985	8.53576
15	E55-57	55, 56, 57	0.22267	10	286	156	130	119.266	39.7554	14.176
15	E58-60	58, 59, 60	0.23133	10	296	169	127	116.514	38.8379	13.3304
15	E61-63	61, 62, 63	0.23567	10	296	153	143	131.193	43.7309	14.7335
16	E37-39	37, 38, 39	0.27367	10	321	221	100	91.7431	30.581	8.87249
16	E40-42	40, 41, 42	0.2753	10	304	193	111	101.835	33.945	9.79015
16	E43-45	43, 44, 45	0.293	10	334	214	120	110.092	36.6972	9.94458
16	E55-57	55, 56, 57	0.223	10	359	257	102	93.578	31.1927	11.1063
16	E58-60	58, 59, 60	0.23367	10	342	221	121	111.009	37.0031	12.5735
16	E61-63	61, 62, 63	0.23667	10	351	236	115	105.505	35.1682	11.7985
17	E37-39	37, 38, 39	0.273	10	314	200	114	104.587	34.8624	10.1395
17	E40-42	40, 41, 42	0.271	10	301	177	124	113.761	37.9205	11.1103
17	E43-45	43, 44, 45	0.30267	10	313	170	143	131.193	43.7309	11.472
17	E55-57	55, 56, 57	0.22467	10	307	194	113	103.67	34.5566	12.2125
17	E58-60	58, 59, 60	0.24067	10	311	187	124	113.761	37.9205	12.5104
17	E61-63	61, 62, 63	0.241	10	310	176	134	122.936	40.9786	13.5008
18	E37-39	37, 38, 39	0.27467	10	319	189	130	119.266	39.7554	11.4922
18	E40-42	40, 41, 42	0.2773	10	272	163	109	100	33.3333	9.54442
18	E43-45	43, 44, 45	0.30167	10	291	177	114	104.587	34.8624	9.17583
18	E55-57	55, 56, 57	0.22567	10	296	187	109	100	33.3333	11.728
18	E58-60	58, 59, 60	0.24033	10	283	168	115	105.505	35.1682	11.6188
18	E61-63	61, 62, 63	0.24267	10	283	159	124	113.761	37.9205	12.4073
19	E37-39	37, 38, 39	0.27267	10	309	190	119	109.174	36.3914	10.597
19	E40-42	40, 41, 42	0.2753	10	318	193	125	114.679	38.2263	11.0249
19	E43-45	43, 44, 45	0.305	10	313	183	140	128.44	42.8135	11.1455
19	E55-57	55, 56, 57	0.23167	10	320	185	135	123.853	41.2844	14.1494
19	E58-60	58, 59, 60	0.244	10	311	184	127	116.514	38.8379	12.6382
19	E61-63	61, 62, 63	0.25067	10	310	146	164	150.459	50.1529	15.886
20	E37-39	37, 38, 39	0.27267	10	281	157	124	113.761	37.9205	11.0422
20	E40-42	40, 41, 42	0.2753	10	267	152	115	105.505	35.1682	10.143
20	E43-45	43, 44, 45	0.305	10	293	170	123	112.844	37.6147	9.79215
20	E55-57	55, 56, 57	0.23167	10	348	242	106	97.2477	32.4159	11.1099
20	E58-60	58, 59, 60	0.244	10	349	228	121	111.009	37.0031	12.0412
20	E61-63	61, 62, 63	0.25067	10	352	208	144	132.11	44.0367	13.9487
21	E37-39	37, 38, 39	0.27267	10	278	144	134	122.936	40.9786	11.9327
21	E40-42	40, 41, 42	0.2753	10	285	170	115	105.505	35.1682	10.143
21	E43-45	43, 44, 45	0.305	10	279	145	134	122.936	40.9786	10.6679
21	E55-57	55, 56, 57	0.23167	10	372	132	240	220.183	73.3945	25.1544
21	E58-60	58, 59, 60	0.244	10	367	132	235	215.596	71.8654	23.3857
21	E61-63	61, 62, 63	0.25067	10	271	134	137	125.688	41.896	13.2706
22	E37-39	37, 38, 39	0.27267	10	266	134	132	121.101	40.367	11.7546
22	E40-42	40, 41, 42	0.2753	10	257	151	106	97.2477	32.4159	9.34916
22	E43-45	43, 44, 45	0.305	10	252	128	124	113.761	37.9205	9.87176
22	E55-57	55, 56, 57	0.242	10	305	163	142	130.275	43.4251	14.2477
22	E58-60	58, 59, 60	0.25333	10	308	155	153	140.367	46.789	14.6648
22	E61-63	61, 62, 63	0.261	10	294	116	178	163.303	54.4343	16.5597
23	E37-39	37, 38, 39	0.28767	10	312	134	178	163.303	54.4343	15.0244
23	E40-42	40, 41, 42	0.2823	10	297	154	143	131.193	43.7309	12.2998
23	E43-45	43, 44, 45	0.31767	10	305	133	172	157.798	52.5994	13.1469
23	E55-57	55, 56, 57	0.23933	10	430	325	105	96.3303	32.1101	10.6528
23	E58-60	58, 59, 60	0.25	10	415	323	92	84.4037	28.1346	8.93554
23	E61-63	61, 62, 63	0.26467	10	415	296	119	109.174	36.3914	10.9173
24	E37-39	37, 38, 39	0.29267	10	331	202	129	118.349	39.4495	10.7025
24	E40-42	40, 41, 42	0.28367	10	352	252	100	91.7431	30.581	8.55972
24	E43-45	43, 44, 45	0.314	10	328	231	97	88.9908	29.6636	7.50093
24	E55-57	55, 56, 57	0.242	10	335	196	139	127.523	42.5076	13.9467
24	E58-60	58, 59, 60	0.253	10	332	192	140	128.44	42.8135	13.4363
24	E61-63	61, 62, 63	0.27033	10	325	175	150	137.615	45.8716	13.4732
25	E37-39	37, 38, 39	0.2973	10	281	112	169	155.046	51.682	13.8027
25	E40-42	40, 41, 42	0.28667	10	295	196	99	90.8257	30.2752	8.38544
25	E43-45	43, 44, 45	0.3173	10	268	128	140	128.44	42.8135	10.7135
25	E55-57	55, 56, 57	0.24067	10	303	154	149	136.697	45.5657	15.0327
25	E58-60	58, 59, 60	0.251	10	290	144	146	133.945	44.6483	14.1238
25	E61-63	61, 62, 63	0.26967	10	296	151	145	133.028	44.3425	13.0559
26	E37-39	37, 38, 39	0.301	10	311	143	168	154.128	51.3761	13.5524
26	E40-42	40, 41, 42	0.28667	10	349	209	140	128.44	42.8135	11.8582
26	E43-45	43, 44, 45	0.32167	10	332	157	175	160.55	53.5168	13.2099
26	E55-57	55, 56, 57	0.25367	10	305	126	179	164.22	54.7401	17.1339
26	E58-60	58, 59, 60	0.26533	10	311	127	184	168.807	56.2691	16.8385
26	E61-63	61, 62, 63	0.28067	10	311	127	184	168.807	56.2691	15.9182
27	E37-39	37, 38, 39	0.301	10	284	128	156	143.119	47.7064	12.5844
27	E40-42	40, 41, 42	0.28667	10	315	118	197	180.734	60.2446	16.6862
27	E43-45	43, 44, 45	0.32167	10	288	199	89	81.6514	27.2171	6.71819
27	E55-57	55, 56, 57	0.25367	10	292	141	151	138.532	46.1774	14.4538
27	E58-60	58, 59, 60	0.26533	10	308	133	175	160.55	53.5168	16.0149
27	E61-63	61, 62, 63	0.28067	10	310	154	156	143.119	47.7064	13.4959
28	E37-39	37, 38, 39	0.301	10	280	133	147	134.862	44.9541	11.8583
28	E40-42	40, 41, 42	0.28667	10	283	154	129	118.349	39.4495	10.9265
28	E43-45	43, 44, 45	0.32167	10	261	116	145	133.028	44.3425	10.9454
28	E55-57	55, 56, 57	0.25367	10	294	195	99	90.8257	30.2752	9.4763
28	E58-60	58, 59, 60	0.26533	10	285	170	115	105.505	35.1682	10.5241
28	E61-63	61, 62, 63	0.28067	10	278	178	100	91.7431	30.581	8.65121
29	E55-57	55, 56, 57	0.26267	10	312	144	168	154.128	51.3761	15.53
29	E58-60	58, 59, 60	0.27867	10	313	140	173	158.716	52.9052	15.074
29	E61-63	61, 62, 63	0.28533	10	317	160	157	144.037	48.0122	13.3606
30	E55-57	55, 56, 57	0.262	10	364	233	131	120.183	40.0612	12.1407
30	E58-60	58, 59, 60	0.27467	10	368	236	132	121.101	40.367	11.669
30	E61-63	61, 62, 63	0.28567	10	363	205	158	144.954	48.318	13.4297

## Sheet: Control Diet - Protracted WD
Day	Cage ID	Rat IDs	mean wgt (kg)	Full Bottle (g)	Empty Bottle (g)	Fluid int (g)	Fluid Int (ml)	mean Fluid Int/rat (ml)
1	C46-48	46, 47, 48	0.3273	270	118	152	139.45	46.4832
1	C49-51	C49, 50, 51	0.301	278	130	148	135.78	45.2599
1	C52-54	54, 55, 56	0.32067	265	116	149	136.697	45.5657
1	C64-66	64, 65, 66	0.242	215	119	96	88.0734	29.3578
1	C67-69	67, 68, 69	0.236	210	118	92	84.4037	28.1346
2	C46-48	46, 47, 48	0.307	312	128	184	168.807	56.2691
2	C49-51	C49, 50, 51	0.29367	294	117	177	162.385	54.1284
2	C52-54	54, 55, 56	0.2993	300	113	187	171.56	57.1865
2	C64-66	64, 65, 66	0.22233	222	129	93	85.3211	28.4404
2	C67-69	67, 68, 69	0.212	228	132	96	88.0734	29.3578
3	C46-48	46, 47, 48	0.303	310	123	187	171.56	57.1865
3	C49-51	C49, 50, 51	0.2743	306	133	173	158.716	52.9052
3	C52-54	54, 55, 56	0.2903	330	128	202	185.321	61.7737
3	C64-66	64, 65, 66	0.241	214	119	95	87.156	29.052
3	C67-69	67, 68, 69	0.23667	214	121	93	85.3211	28.4404
4	C46-48	46, 47, 48	0.303	163	112	51	46.789	15.5963
4	C49-51	C49, 50, 51	0.2743	162	120	42	38.5321	12.844
4	C52-54	54, 55, 56	0.2903	173	128	45	41.2844	13.7615
4	C64-66	64, 65, 66	0.24	228	132	96	88.0734	29.3578
4	C67-69	67, 68, 69	0.232	225	127	98	89.9083	29.9694
5	C46-48	46, 47, 48	0.303	182	121	61	55.9633	18.6544
5	C49-51	C49, 50, 51	0.2743	191	131	60	55.0459	18.3486
5	C52-54	54, 55, 56	0.2903	178	119	59	54.1284	18.0428
5	C64-66	64, 65, 66	0.22833	239	123	116	106.422	35.474
5	C67-69	67, 68, 69	0.218	235	111	124	113.761	37.9205
6	C46-48	46, 47, 48	0.311	228	118	110	100.917	33.6391
6	C49-51	C49, 50, 51	0.28167	228	129	99	90.8257	30.2752
6	C52-54	54, 55, 56	0.294	234	130	104	95.4128	31.8043
6	C64-66	64, 65, 66	0.22833	218	127	91	83.4862	27.8287
6	C67-69	67, 68, 69	0.218	224	119	105	96.3303	32.1101
7	C46-48	46, 47, 48	0.289	171	112	59	54.1284	18.0428
7	C49-51	C49, 50, 51	0.263	174	119	55	50.4587	16.8196
7	C52-54	54, 55, 56	0.27667	177	122	55	50.4587	16.8196
7	C64-66	64, 65, 66	0.22833	341	125	216	198.165	66.055
7	C67-69	67, 68, 69	0.218	354	126	228	209.174	69.7248
8	C46-48	46, 47, 48	0.302	218	120	98	89.9083	29.9694
8	C49-51	C49, 50, 51	0.28	214	111	103	94.4954	31.4985
8	C52-54	54, 55, 56	0.285	226	127	99	90.8257	30.2752
8	C64-66	64, 65, 66	0.24233	219	127	92	84.4037	28.1346
8	C67-69	67, 68, 69	0.23467	219	114	105	96.3303	32.1101
9	C46-48	46, 47, 48	0.28067	207	110	97	88.9908	29.6636
9	C49-51	C49, 50, 51	0.265	218	114	104	95.4128	31.8043
9	C52-54	54, 55, 56	0.264	208	108	100	91.7431	30.581
9	C64-66	64, 65, 66	0.21433	214	118	96	88.0734	29.3578
9	C67-69	67, 68, 69	0.20733	214	113	101	92.6606	30.8869
10	C46-48	46, 47, 48	0.2693	203	115	88	80.7339	26.9113
10	C49-51	C49, 50, 51	0.24767	300	119	181	166.055	55.3517
10	C52-54	54, 55, 56	0.2573	300	118	182	166.972	55.6575
10	C64-66	64, 65, 66	0.21367	221	135	86	78.8991	26.2997
10	C67-69	67, 68, 69	0.20933	223	121	102	93.578	31.1927
11	C46-48	46, 47, 48	0.2693	220	129	91	83.4862	27.8287
11	C49-51	C49, 50, 51	0.24767	216	131	85	77.9817	25.9939
11	C52-54	54, 55, 56	0.2573	211	127	84	77.0642	25.6881
11	C64-66	64, 65, 66	0.214	301	108	193	177.064	59.0214
11	C67-69	67, 68, 69	0.20433	306	118	188	172.477	57.4924
12	C46-48	46, 47, 48	0.2693	277	129	148	135.78	45.2599
12	C49-51	C49, 50, 51	0.24767	275	137	138	126.606	42.2018
12	C52-54	54, 55, 56	0.2573	268	125	143	131.193	43.7309
12	C64-66	64, 65, 66	0.214	340	135	205	188.073	62.6911
12	C67-69	67, 68, 69	0.20433	347	121	226	207.339	69.1131
13	C46-48	46, 47, 48	0.312	276	109	167	153.211	51.0703
13	C49-51	C49, 50, 51	0.285	287	135	152	139.45	46.4832
13	C52-54	54, 55, 56	0.297	285	133	152	139.45	46.4832
13	C64-66	64, 65, 66	0.214	317	125	192	176.147	58.7156
13	C67-69	67, 68, 69	0.20433	306	121	185	169.725	56.5749
14	C46-48	46, 47, 48	0.312	226	120	106	97.2477	32.4159
14	C49-51	C49, 50, 51	0.285	215	124	91	83.4862	27.8287
14	C52-54	54, 55, 56	0.297	216	123	93	85.3211	28.4404
14	C64-66	64, 65, 66	0.26133	311	131	180	165.138	55.0459
14	C67-69	67, 68, 69	0.254	300	122	178	163.303	54.4343
15	C46-48	46, 47, 48	0.29467	220	105	115	105.505	35.1682
15	C49-51	C49, 50, 51	0.26367	217	121	96	88.0734	29.3578
15	C52-54	54, 55, 56	0.2803	218	108	110	100.917	33.6391
15	C64-66	64, 65, 66	0.25067	270	122	148	135.78	45.2599
15	C67-69	67, 68, 69	0.252	270	112	158	144.954	48.318
16	C46-48	46, 47, 48	0.2853	245	117	128	117.431	39.1437
16	C49-51	C49, 50, 51	0.2533	250	123	127	116.514	38.8379
16	C52-54	54, 55, 56	0.2813	238	157	81	74.3119	24.7706
16	C64-66	64, 65, 66	0.23833	220	132	88	80.7339	26.9113
16	C67-69	67, 68, 69	0.23233	219	114	105	96.3303	32.1101
17	C46-48	46, 47, 48	0.28133	321	108	213	195.413	65.1376
17	C49-51	C49, 50, 51	0.25567	309	129	180	165.138	55.0459
17	C52-54	54, 55, 56	0.26633	334	113	221	202.752	67.5841
17	C64-66	64, 65, 66	0.23867	236	110	126	115.596	38.5321
17	C67-69	67, 68, 69	0.24767	235	123	112	102.752	34.2508
18	C46-48	46, 47, 48	0.28133	238	110	128	117.431	39.1437
18	C49-51	C49, 50, 51	0.25567	237	121	116	106.422	35.474
18	C52-54	54, 55, 56	0.26633	240	118	122	111.927	37.3089
18	C64-66	64, 65, 66	0.25033	266	117	149	136.697	45.5657
18	C67-69	67, 68, 69	0.23867	269	121	148	135.78	45.2599
19	C46-48	46, 47, 48	0.28133	247	121	126	115.596	38.5321
19	C49-51	C49, 50, 51	0.25567	232	118	114	104.587	34.8624
19	C52-54	54, 55, 56	0.26633	235	108	127	116.514	38.8379
19	C64-66	64, 65, 66	0.25033	271	110	161	147.706	49.2355
19	C67-69	67, 68, 69	0.23867	270	111	159	145.872	48.6239
20	C46-48	46, 47, 48	0.28133	269	117	152	139.45	46.4832
20	C49-51	C49, 50, 51	0.25567	269	130	139	127.523	42.5076
20	C52-54	54, 55, 56	0.26633	263	112	151	138.532	46.1774
20	C64-66	64, 65, 66	0.25033	238	103	135	123.853	41.2844
20	C67-69	67, 68, 69	0.23867	247	104	143	131.193	43.7309
21	C46-48	46, 47, 48	0.3063	237	105	132	121.101	40.367
21	C49-51	C49, 50, 51	0.273	228	113	115	105.505	35.1682
21	C52-54	54, 55, 56	0.275	237	111	126	115.596	38.5321
21	C64-66	64, 65, 66	0.25833	315	126	189	173.394	57.7982
21	C67-69	67, 68, 69	0.25233	307	110	197	180.734	60.2446
22	C46-48	46, 47, 48	0.33267	270	106	164	150.459	50.1529
22	C49-51	C49, 50, 51	0.3023	267	119	148	135.78	45.2599
22	C52-54	54, 55, 56	0.31867	280	118	162	148.624	49.5413
22	C64-66	64, 65, 66	0.28433	281	119	162	148.624	49.5413
22	C67-69	67, 68, 69	0.27633	282	120	162	148.624	49.5413
23	C46-48	46, 47, 48	0.403	225	115	110	100.917	33.6391
23	C49-51	C49, 50, 51	0.309	219	100	119	109.174	36.3914
23	C52-54	54, 55, 56	0.32467	234	124	110	100.917	33.6391
23	C64-66	64, 65, 66	0.25933	216	108	108	99.0826	33.0275
23	C67-69	67, 68, 69	0.25467	220	111	109	100	33.3333
24	C46-48	46, 47, 48	0.31767	234	117	117	107.339	35.7798
24	C49-51	C49, 50, 51	0.298	247	134	113	103.67	34.5566
24	C52-54	54, 55, 56	0.3103	232	117	115	105.505	35.1682
24	C64-66	64, 65, 66	0.26133	269	120	149	136.697	45.5657
24	C67-69	67, 68, 69	0.25667	266	120	146	133.945	44.6483
25	C46-48	46, 47, 48	0.31767	267	106	161	147.706	49.2355
25	C49-51	C49, 50, 51	0.298	270	116	154	141.284	47.0948
25	C52-54	54, 55, 56	0.3103	284	119	165	151.376	50.4587
25	C64-66	64, 65, 66	0.254	264	110	154	141.284	47.0948
25	C67-69	67, 68, 69	0.24833	269	109	160	146.789	48.9297
26	C46-48	46, 47, 48	0.31767	256	107	149	136.697	45.5657
26	C49-51	C49, 50, 51	0.298	257	128	129	118.349	39.4495
26	C52-54	54, 55, 56	0.3103	261	116	145	133.028	44.3425
26	C64-66	64, 65, 66	0.254	313	121	192	176.147	58.7156
26	C67-69	67, 68, 69	0.24833	310	123	187	171.56	57.1865
27	C64-66	64, 65, 66	0.254	312	110	202	185.321	61.7737
27	C67-69	67, 68, 69	0.24833	308	112	196	179.817	59.9388
28	C64-66	64, 65, 66	0.29267	315	121	194	177.982	59.3272
28	C67-69	67, 68, 69	0.28433	314	126	188	172.477	57.4924
29	C64-66	64, 65, 66	0.29267	295	104	191	175.229	58.4098
29	C67-69	67, 68, 69	0.28433	294	114	180	165.138	55.0459
