# Supplementary material for: Kappa opioid regulation of depressive-like behavior during acute withdrawal and protracted abstinence from ethanol
Source: PLoS One. 2018 Sep 28;13(9):e0205016. doi: 10.1371/journal.pone.0205016 (PMC6161915; doi:10.1371/journal.pone.0205016)
Supplement: S2 Table — (XLSX) [file pone.0205016.s002.xlsx]

## Sheet: Immobility - Acute WD
Rat ID	Diet	Treatment	Time Immobile (sec)
1	ethanol	20 mg/kg nor-BNI	70
3	ethanol	saline	200
4	ethanol	saline	191
5	ethanol	saline	128
6	ethanol	20 mg/kg nor-BNI	165
7	ethanol	saline	215
8	ethanol	saline	174
9	ethanol	saline	243
10	control	saline	165
11	control	20 mg/kg nor-BNI	120
12	control	saline	65
13	control	saline	165
14	control	20 mg/kg nor-BNI	200
15	control	saline	105
16	control	saline	108
17	control	saline	111
18	control	saline	47
19	ethanol	20 mg/kg nor-BNI	105
20	ethanol	20 mg/kg nor-BNI	145
21	ethanol	saline	169
22	ethanol	20 mg/kg nor-BNI	85
23	ethanol	20 mg/kg nor-BNI	60
24	ethanol	20 mg/kg nor-BNI	150
25	ethanol	20 mg/kg nor-BNI	160
26	ethanol	saline	158
27	ethanol	20 mg/kg nor-BNI	95
28	control	20 mg/kg nor-BNI	110
29	control	20 mg/kg nor-BNI	180
30	control	saline	140
31	control	20 mg/kg nor-BNI	100
32	control	20 mg/kg nor-BNI	50
33	control	20 mg/kg nor-BNI	165
34	control	20 mg/kg nor-BNI	175
35	control	saline	155
36	control	20 mg/kg nor-BNI	130

## Sheet: Immobility - Protracted WD
Rat ID	Diet	Treatment	Time Immobile (sec)
37	EtOH	20 mg/kg nor-BNI	209
38	EtOH	saline	250
39	EtOH	saline	208
40	EtOH	saline	234
41	EtOH	saline	244
42	EtOH	20 mg/kg nor-BNI	102
43	EtOH	saline	223
44	EtOH	20 mg/kg nor-BNI	193
45	EtOH	saline	213
46	Control	20 mg/kg nor-BNI	118
47	Control	saline	236
48	Control	saline	156
49	Control	saline	186
50	Control	saline	146
51	Control	saline	112
52	Control	saline	231
53	Control	saline	185
54	Control	saline	222
55	EtOH	saline	209
56	EtOH	20 mg/kg nor-BNI	110
57	EtOH	20 mg/kg nor-BNI	220
58	EtOH	20 mg/kg nor-BNI	145
59	EtOH	saline	246
60	EtOH	20 mg/kg nor-BNI	194
61	EtOH	saline	240
62	EtOH	20 mg/kg nor-BNI	199
63	EtOH	20 mg/kg nor-BNI	140
64	Control	20 mg/kg nor-BNI	173
65	Control	20 mg/kg nor-BNI	182
66	Control	20 mg/kg nor-BNI	212
67	Control	20 mg/kg nor-BNI	190
68	Control	20 mg/kg nor-BNI	127
69	Control	saline	60
