# Supplementary material for: Kappa opioid regulation of depressive-like behavior during acute withdrawal and protracted abstinence from ethanol
Source: PLoS One. 2018 Sep 28;13(9):e0205016. doi: 10.1371/journal.pone.0205016 (PMC6161915; doi:10.1371/journal.pone.0205016)
Supplement: S3 Table — (XLSX) [file pone.0205016.s003.xlsx]

## Sheet: Physical Withdrawal Scores 
Rat ID	Diet	Limb Flexation Score	Abnormal Gait/Posture Score	Tail Stiffness Score	Global Withdrawal Score
2	ethanol	0	1	1	2
3	ethanol	2	2	2	6
4	control	1	0	1	2
6	control	1	0	1	2
7	ethanol	2	1	2	5
8	ethanol	2	1	2	5
10	control	0	1	1	2
13	ethanol	0	1	1	2
14	ethanol	0	1	1	2
15	ethanol	0	2	2	4
16	control	0	1	1	2
17	control	0	0	0	0
18	control	0	1	1	2
20	ethanol	2	2	2	6
22	control	0	0	1	1
24	ethanol	1	1	1	3
25	ethanol	0	1	1	2
26	ethanol	0	2	1	3
28	control	0	0	1	1
32	ethanol	0	2	1	3
33	control	0	1	1	2
36	ethanol	1	1	2	4
38	ethanol	0	1	1	2
39	control	0	0	1	1
129	ethanol	1	1	0	2
130	ethanol	1	0	1	2
135	control	1	1	1	3
139	control	0	0	0	0
140	control	0	0	0	0
143	ethanol	2	1	1	4
145	ethanol	1	0	1	2
148	ethanol	2	1	1	4
149	ethanol	1	0	1	2
150	control	0	0	1	1
151	control	1	0	1	2
154	control	0	0	0	0
155	control	0	0	1	1
156	control	1	1	1	3
157	control	1	0	1	2
158	control	0	1	1	2
